# Supplementary material for: Countering vaccine hesitancy: a systematic review of interventions to strengthen healthcare professionals’ action
Source: Eur J Public Health. 2023 Aug 15;33(5):905–15. doi: 10.1093/eurpub/ckad134 (PMC10567238; doi:10.1093/eurpub/ckad134)
Supplement: ckad134_Supplementary_Data [file ckad134_supplementary_data.zip]

Archive with 3 entries (2 files):
- ckad134_Supplementary_Data/
- ckad134_Supplementary_Data/ejph-2023-03-om-0103-File003.pdf
- ckad134_Supplementary_Data/ejph-2023-03-om-0103-File004.pdf
